# Supplementary material for: Drone thermal imaging and benthic time-series analysis show dynamic spatial and temporal delivery of submarine groundwater discharge on reef ecosystems
Source: PLoS One. 2025 Oct 3;20(10):e0333712. doi: 10.1371/journal.pone.0333712 (PMC12494286; doi:10.1371/journal.pone.0333712)
Supplement: S1 Video — Cooler surface temperatures are dark purple, while yellow indicates warmer sea surface temperatures. (ZIP) [file pone.0333712.s004.zip]

Archive with 2 entries (2 files):
- SV1.mp4
- __MACOSX/._SV1.mp4
